# Supplementary material for: Influence of Solvent Relative Permittivity in Swab Spray Mass Spectrometry
Source: Molecules. 2024 Sep 9;29(17):4274. doi: 10.3390/molecules29174274 (PMC11397147; doi:10.3390/molecules29174274)
Supplement: Supplementary file 1 [file molecules-29-04274-s001.zip]

Archive with 1 entries (1 files):
- molecules-3158992-supplementary.pdf
